# Supplementary material for: The Impact of the “Osteo” Component of Osteosarcopenia on Fragility Fractures in Post-Menopausal Women
Source: Int J Mol Sci. 2021 May 17;22(10):5256. doi: 10.3390/ijms22105256 (PMC8155869; doi:10.3390/ijms22105256)
Supplement: Supplementary file 1 [file ijms-22-05256-s001.zip]

Archive with 1 entries (1 files):
- ijms-1178114-supplementary.pdf
